# Supplementary material for: Mining of vaccine-associated IFN-γ gene interaction networks using the Vaccine Ontology
Source: J Biomed Semantics. 2011 May 17;2(Suppl 2):S8. doi: 10.1186/2041-1480-2-S2-S8 (PMC3102897; doi:10.1186/2041-1480-2-S2-S8)
Supplement: Additional file 1 — VO Terms A file in text format containing the 186 VO terms and their synonyms used in this study. The synonyms of a term are separated with “|#|”. [file 2041-1480-2-S2-S8-S1.txt]

Improvac
SpayVac
Ovastim
Fecundin
Androvax
GonaCon
Vaxstrate
TICE BCG
RTS,S/AS02A
FMP1/AS02A
Leishmune
CoxAbic
Livacox
Inovocox
Epm 
Ovilis Toxovax
Bovilis Neoguard
Pirodog
Nobivac Piro
Giardiavax
M-M-R II
ProQuad
Priorix-Tetra
Priorix
DECAVAC
TENIVAC
Adacel
Boostrix
DAPTACEL
Infanrix
Tripedia
KINRIX
Pediarix
Infanrix-hexa|#|Infanrix hexa
Pentacel
Infanrix -IPV/Hib|#|Infanrix-IPV Hib|#|Infanrix-IPV/Hib
Pediacel
Infanrix-IPV
Quadracel
Actacel
Infanrix/Hib|#|Infanrix-Hib|#|Infanrix Hib
Tripacel
DT Polio Adsorbed
Td Adsorbed
M-M-Vax
Twinrix
Twinrix Junior
Comvax
Dukoral
Eolarix
ViVaxim
YF-Vax
Porcilis-PCV2|#|Porcilis PCV2
Suvaxyn PCV2
Afluria
FluLaval
FluMist
Fluarix
Fluvirin
Fluzone
Arepanrix
Panvax
Trovac AI H5
Fluviral S/F
Influvac
Vaxigrip
PROTEQ-FLU|#|Recombitek
Poulvac FluFend I AI H5N3 RG
Engerix-B|#|Engerix B
Recombivax HB
Havrix
Avaxim
Epaxal
Vaqta
Imovax Rabies
RabAvert
Purevax Feline Rabies
Raboral
Imovax
ACAM2000
Dryvax
Attenuvax
Mumpsvax
RotaTeq
Rotarix
IPOL
Poliovax
JE-Vax
NP-VRP
GP-VRP
Varivax
Zostavax
Varilrix
Varivax III
Gardasil
Suvaxyn Aujeszky
PreveNile
West Nile-Innovator DNA
EURIFEL FeLV
Bovilis IBR Marker
Apex-IHN
RECOMBITEK Corona MLV
FSME - IMMUN|#|FSME-IMMUN
Bayovac CSF E2
Porcilis Pesti
RECOMBITEK Canine Parvo
RECOMBITEK rDistemper
PUREVAX Ferret Distemper
Vectormune FP-ND
Meruvax II
Biothrax
DAAV using PA and PGA
PGA/ME|#|pGPA-incorporated microemulsion
pSecTag-PA83
pCMV/ER-PA83
pCLF4
RB51|#|RB-51|#|RB51|#|SRB51
RB51WboA
O. anthropi 49237SOD|#|49237SOD
pcDNA-BLS
RB51SOD
strain 45/20
VTRM1
WR201
chimerical BLSOmp31
Rev. 1|#|Rev.1
VTRS1
ACAM2007
ACAM2017
Menactra
Meningitec
Menjugate
Menomune A/C/Y/W-135|#|Menomune A C Y W135
Neisvac-C
attenuated M. bovis strain WAg539|#|WAg539
attenuated M. bovis strain WAg520|#|WAg520
attenuated M. bovis strain WAg522|#|WAg522
M. tuberculosis secA2 mutant
rBCG-Ag85A[Tokyo]
Mycobax
BCG Vaccine|#|BCG|#|Bacillus Calmette-Guerin|#|Bacillus Calmette Guerin
sodB(Ft)
KKF24
rLm/iglC
AdsecV
EV76|#|EV-76|#|EV 76
ActHIB
PedvaxHIB
Hiberix
HIBTITER
Liquid Pedvax HIB
Mutacol
TYPHIM Vi
Vivotif
Megan Vac1
Megan Egg
strain WRSS1|#|WRSS1
SC602
CVD 1208
CVD 1208S
EcSf2a-2
strain CVD 1207|#|CVD 1207
CVD 1204(pGA1-CS2)
CVD 1204(pGA1-CS3)
strain WRSd1|#|WRSd1
Pneumovax 23
Pneumo 23
Prevnar
Equilis StrepE
AquaVac Furuvac
AquaVac Vibrio
Vaxsafe MG
AquaVac ERM
Vaxsafe MS
Ovilis Enzovax
Periovac
Enterisol Ileitis
Art Vax
PleuroStar APP
Porcilis APP
ProHIBiT
Equity
PAV
LVS
strain 2|#|S2|#|strain-2
strain 19|#|S19|#|strain-19
